# Supplementary material for: Asymmetric Non-Fullerene Small Molecule Acceptor with Unidirectional Non-Fused π-Bridge and Extended Terminal Group for High-Efficiency Organic Solar Cells
Source: Int J Mol Sci. 2022 Sep 3;23(17):10079. doi: 10.3390/ijms231710079 (PMC9456090; doi:10.3390/ijms231710079)
Supplement: Supplementary file 1 [file ijms-23-10079-s001.zip]

Archive with 1 entries (1 files):
- ijms-1889313-supplementary.pdf
